# Supplementary material for: Muscle Performance Changes with Age in Active Women
Source: Int J Environ Res Public Health. 2021 Apr 23;18(9):4477. doi: 10.3390/ijerph18094477 (PMC8122865; doi:10.3390/ijerph18094477)
Supplement: Supplementary file 1 [file ijerph-18-04477-s001.zip]

Archive with 1 entries (1 files):
- ijerph-1178345-supplementary.pdf
